# Supplementary material for: Anticancer activity of TTAC-0001, a fully human anti-vascular endothelial growth factor receptor 2 (VEGFR-2/KDR) monoclonal antibody, is associated with inhibition of tumor angiogenesis
Source: MAbs. 2015 Sep 1;7(6):1195–204. doi: 10.1080/19420862.2015.1086854 (PMC4966428; doi:10.1080/19420862.2015.1086854)
Supplement: Supplemental_Material.zip [file kmab-07-06-1086854-s001.zip]

Archive with 3 entries (3 files):
- Supplemental Table S1.docx
- Supplemental Figure S1.pptx
- Supplemental Figure S2.pptx
